# Supplementary material for: Development of MVA-d34 Tetravalent Dengue Vaccine: Design and Immunogenicity
Source: Vaccines (Basel). 2023 Apr 12;11(4):831. doi: 10.3390/vaccines11040831 (PMC10142911; doi:10.3390/vaccines11040831)
Supplement: Supplementary file 1 [file vaccines-11-00831-s001.zip]

Archive with 1 entries (1 files):
- vaccines-2319925-supplementary.pdf
